# Supplementary material for: Coevolutionary feedback elevates constitutive immune defence: a protein network model
Source: BMC Evol Biol. 2016 May 5;16:92. doi: 10.1186/s12862-016-0667-3 (PMC4858902; doi:10.1186/s12862-016-0667-3)
Supplement: Additional file 2 — C++ source code of the simulation programme. (ZIP 25.9 kb) [file 12862_2016_667_MOESM2_ESM.zip]

Archive with 32 entries (29 files):
- C++ programme/
- C++ programme/host.cpp
- __MACOSX/
- __MACOSX/C++ programme/
- __MACOSX/C++ programme/._host.cpp
- C++ programme/hostPar.h
- __MACOSX/C++ programme/._hostPar.h
- C++ programme/main.cpp
- __MACOSX/C++ programme/._main.cpp
- C++ programme/parameters.cpp
- __MACOSX/C++ programme/._parameters.cpp
- C++ programme/parameters.h
- __MACOSX/C++ programme/._parameters.h
- C++ programme/parasite.cpp
- __MACOSX/C++ programme/._parasite.cpp
- C++ programme/parfile.txt
- __MACOSX/C++ programme/._parfile.txt
- C++ programme/protein.cpp
- __MACOSX/C++ programme/._protein.cpp
- C++ programme/protein.h
- __MACOSX/C++ programme/._protein.h
- C++ programme/random.cpp
- __MACOSX/C++ programme/._random.cpp
- C++ programme/random.h
- __MACOSX/C++ programme/._random.h
- C++ programme/read me.txt
- __MACOSX/C++ programme/._read me.txt
- C++ programme/utils.cpp
- __MACOSX/C++ programme/._utils.cpp
- C++ programme/utils.h
- __MACOSX/C++ programme/._utils.h
- __MACOSX/._C++ programme
