# Supplementary material for: Coevolutionary feedback elevates constitutive immune defence: a protein network model
Source: BMC Evol Biol. 2016 May 5;16:92. doi: 10.1186/s12862-016-0667-3 (PMC4858902; doi:10.1186/s12862-016-0667-3)
Supplement: Additional file 2 — C++ source code of the simulation programme. (ZIP 25.9 kb) [file 12862_2016_667_MOESM2_ESM.zip › C++ programme/host.cpp]

/*=============================================================================================================
                                                    host.cpp
 ===============================================================================================================
 
Constuctors, destructors and memeber functions for the Host class
 
 C++-code accompanying:
 
        Tsukushi Kamiya, Leonardo Ona, Bregje Wertheim and Sander van Doorn
        Coevolutionary feedback elevates constitutive immune defence: a protein network model
 
 Written by:
        Tsukushi Kamiya, Leonardo Ona & Sander van Doorn
        Groningen Institute for Evolutionary Life Sciences
        University of Groningen
        P.O. Box 11103, 9700 CC Groningen
        the Netherlands
 
 Program version
        22/03/2016	: version published online with manuscript
 
 =============================================================================================================*/

#include <iostream>
#include <fstream>
#include <sstream>
#include <iomanip>
#include <cmath>
#include "hostPar.h"
#include "random.h"
#include "utils.h"

Host::Host(){
    //default constructor
	for (int i = 0; i < NPROTHOST; ++i) proteins[i] = new Protein();
	initialize();
}

Host::Host(Protein * const initProteins[]){
    //initialization constructor
	for (int i = 0; i < NPROTHOST; ++i) proteins[i] = initProteins[i];
	initialize();
}

Host::Host(Host* const parentHost){
    //asexual reproduction constructor
    for (int i = 0; i < NPROTHOST; ++i){
        proteins[i] = new Protein(parentHost->proteins[i]);
    }
    initialize();
}


Host::Host(Host* const parentHost1, Host* const parentHost2){
    //sexual reproduction constructor
	for (int i = 0; i < NPROTHOST; ++i){
		if (rnd::uniform() < RECOMBRATE){
        proteins[i] = new Protein(parentHost1->proteins[i], parentHost2->proteins[i]);
		}
		else{
            if (rnd::uniform() < 0.5){
                proteins[i] = new Protein(parentHost1->proteins[i]);
            }
            else{
                proteins[i] = new Protein(parentHost2->proteins[i]);
            }
		}
	}
	mutateHost();
	initialize();
}

Host::~Host(){
    //destructor
	for (int i = 0; i < NPROTHOST; ++i)
	if (proteins[i]) delete proteins[i];
}

void Host::initialize(){
    //initialise Host objects
    fitness = 1.0;
    preFitness = 1.0;
    postFitness = 1.0;
    encounter = false;
    for (int i = 0; i < NPROT; ++i)
        for (int j = 0; j < NPROT; ++j) {
            alpha[i][j] = 0.0;
        }
    for (int i = 0; i < NPROTHOST; ++i)
        for (int j = 0; j < NPROTHOST; ++j){
            if (i != j) {
                if ((EFFECTOR[i] && EFFECTOR[j]) || (EFFECTOR[i] && RECEPTOR[j]) || (EFFECTOR[i] && CONSTITUTIVE[j]))
                    alpha[i][j] = proteins[i]->operator*(*proteins[j]);
            }
        }
}

void Host::mutateHost(){
    //mutate host sequences
	if (rnd::uniform() < MUTATIONRATEHOSTINPUT){
		int iRandomProtein = rnd::integer(NPROTHOST);
		proteins[iRandomProtein]->mutateInput();
	}
	if (rnd::uniform() < MUTATIONRATEHOSTOUTPUT){
		int iRandomProtein = rnd::integer(NPROTHOST);
		proteins[iRandomProtein]->mutateOutput();
	}
	if (rnd::uniform() < MUTATIONRATEHOSTNEUTRAL){
		int iRandomProtein = rnd::integer(NPROTHOST);
		proteins[iRandomProtein]->mutateNeutral();
	}
}

void Host::interact(Parasite &par){
    //make a parasite interact with a host
	for (int i = 0; i < NPROTHOST; ++i) {
		if (RECEPTOR[i] && (SPECIFICITY == 0.0)) 
			//generalist receptor
			for (int j = 0; j < NPROTPAR; ++j)
				alpha[i][j + NPROTHOST] = 0.075;
		if (RECEPTOR[i] && (SPECIFICITY != 0.0)) {
			//specialist receptor
			for (int j = 0; j < NPROTPAR; ++j)
			{
				alpha[i][j + NPROTHOST] = proteins[i]->operator&(*par.proteins[j]);
				if (alpha[i][j + NPROTHOST] < 0.0)	alpha[i][j + NPROTHOST] = 0.0;
			}
		}
	}

	double probInfect = 1.0;

	//calculate alpha, the interaction coefficient
	for (int i = 0; i < NPROTHOST; ++i)
	if (EFFECTOR[i])
        for (int j = 0; j < NPROTPAR; ++j) {
            if (!GENERALISTEFFECTOR[i]) alpha[j + NPROTHOST][i] = par.proteins[j]->operator&(*proteins[i]);
            else alpha[j + NPROTHOST][i] = 0.2;
        }
	//calculate y2, the post-interaction protein activity
	getResponse(true);
	for (int i = 0; i < NPROT; ++i) y2[i] = y[i];

	//probability of infection
	for (int i = 0; i < NPROTHOST; ++i)
        if (EFFECTOR[i]){
            for (int j = 0; j < NPROTPAR; ++j) {
                if (alpha[j + NPROTHOST][i] <= 0) probInfect *= 1.0;
                else  probInfect *= exp(- ((y1[i] * DELAY) + (y2[i] * (1 - DELAY))) * alpha[j + NPROTHOST][i]);
            }
        }
    //cost of immunity calculation
	for (int i = 0; i < NPROTHOST; ++i)
		if (EFFECTOR[i]){
			double postInfectCost = (y1[i] * DELAY + y2[i] * (1.0 - DELAY)) * IMMUNECOST;
			postFitness *= 1 - postInfectCost;
		}

	//fitness calculation
	postFitness *= 1 - probInfect*VIRULENCE;
	par.fitness += probInfect;
}

void Host::baseline() {
	//get equilibrium activities of host proteins in the absence of parasite
	for (int i = 0; i < NPROTHOST; ++i)
	for (int j = 0; j < NPROTPAR; ++j)
	if (CONSTITUTIVE[i]) alpha[i][j + NPROTHOST] = 0.0333333;

	getResponse(false);
	for (int i = 0; i < NPROTHOST; ++i) y1[i] = y[i];
	for (int i = 0; i < NPROTHOST; ++i)
		if (EFFECTOR[i]) preFitness *= 1 - y1[i] * IMMUNECOST;
}

void Host::report() const {
	for (int i = 0; i < NPROT; ++i) {
		for (int j = 0; j < NPROT; ++j) std::cout << alpha[i][j] << ' ';
		std::cout << '\n';
	}
	std::cout << '\n';
}

void Host::getResponse(const bool &isParasite) {
	//calculate the protein activities
	for (int i = 0; i < NPROTHOST; ++i) y[i] = 0.5;
	for (int i = NPROTHOST; i < NPROT; ++i) y[i] = 1.0;

	//determine stepsize
	double maxsum = 0.0;
	for (int i = 0; i < NPROTHOST; ++i){
		double sum = 0.0;
		for (int j = 0; j < NPROT; ++j) sum += fabs(alpha[i][j]);
		if (sum > maxsum) maxsum = sum;
	}

	const double dt = 1 / (maxsum + 1);

	//start Euler integration
	int it;
	const int max_it = 10000000;
	const double epsilon = 1.0e-6;
	double ynew[NPROTHOST];
	for (it = 0; it < max_it; ++it){
		//get gradients
		for (int i = 0; i < NPROTHOST; ++i) {
			dydt[i] = -BACKGROUNDCONVERSION * y[i];
			for (int j = 0; j < NPROT; ++j) dydt[i] += alpha[i][j] * y[j] * (alpha[i][j] > 0 ? (1.0 - y[i]) : y[i]);
		}

		//do euler step
		double sum = 0.0;
		for (int i = 0; i < NPROTHOST; ++i) {
			ynew[i] = y[i] + dt * dydt[i];
			if (ynew[i] < 0.0) ynew[i] = 0.0;
			if (ynew[i] > 1.0) ynew[i] = 1.0;
			const double delta = ynew[i] - y[i];
			sum += delta * delta;
			y[i] = ynew[i];
		}
		if (sqrt(sum) < epsilon) break;
	}
	for (int i = 0; i < NPROTHOST; ++i) verify(y[i] <= 1);
	for (int i = 0; i < NPROTHOST; ++i) verify(y[i] >= 0);

	if (it == max_it){
		for (int i = 0; i < NPROTHOST; ++i)
		for (int j = 0; j < NPROT; ++j) std::cout << "alpha[" << i << "][" << j << "]: " << alpha[i][j] << std::endl;
		for (int i = 0; i < NPROTHOST; ++i)std::cout << "y[" << i << "]: " << y[i] << std::endl;
		std::string message = "warning: slow convergence to equilibrium. dt" + std::to_string(dt) + " maxsum: " + std::to_string(maxsum) + "\n";
		echo(message);
	}
}
