# Supplementary material for: Coevolutionary feedback elevates constitutive immune defence: a protein network model
Source: BMC Evol Biol. 2016 May 5;16:92. doi: 10.1186/s12862-016-0667-3 (PMC4858902; doi:10.1186/s12862-016-0667-3)
Supplement: Additional file 2 — C++ source code of the simulation programme. (ZIP 25.9 kb) [file 12862_2016_667_MOESM2_ESM.zip › C++ programme/hostPar.h]

/*=============================================================================================================
                                                    hostPar.h
 ===============================================================================================================
 
Head file for the Host and Parasite class
 
 C++-code accompanying:
 
        Tsukushi Kamiya, Leonardo Ona, Bregje Wertheim and Sander van Doorn
        Coevolutionary feedback elevates constitutive immune defence: a protein network model
 
 Written by:
        Tsukushi Kamiya, Leonardo Ona & Sander van Doorn
        Groningen Institute for Evolutionary Life Sciences
        University of Groningen
        P.O. Box 11103, 9700 CC Groningen
        the Netherlands
 
 Program version
        22/03/2016	: version published online with manuscript
 
 =============================================================================================================*/


#ifndef HOSTPAR_H
#define HOSTPAR_H
#include <bitset>
#include <vector>
#include "protein.h"
#include "parameters.h"

class Parasite;

class Host
{
public:
    Host();							//default constructor
    Host(Protein * const[]);        //initialization constructor
	Host(Host* const parent);		//clonal reproduction constructor
	Host(Host* const parentHost1, Host* const parentHost2);// Sexual reproduction constructor
    ~Host();						//desctructor
    void print() const;
	void interact(Parasite &par);
    void baseline();
    void report() const;

	void updateFitness(double w) { fitness = w; }
	void updateEncounter() { encounter = true; }
	void updateY2(int j, double w) { y2[j] = w; };

	double getFitness() const { return fitness; } 
	double getPreFitness() const { return preFitness; }
	double getPostFitness() const { return postFitness; }
	double getEncounter() const { return encounter; }
	double getY(int j) const { return y[j]; } 
	double getY1(int j) const { return y1[j]; }
	double getY2(int j) const { return y2[j]; }
	double getAlpha(int i, int j) const { return alpha[i][j]; } 
	void mutateHost();
	Protein getProtein(const int j) const { return *proteins[j]; } 

private:
	double alpha[NPROT][NPROT], y[NPROT], y1[NPROT], y2[NPROT], dydt[NPROTHOST], fitness, preFitness, postFitness;
	bool encounter;
    void initialize();
	void getResponse(const bool&);
    Host(const Host&){};      //copy constructor
    Host& operator=(const Host&) {return *this;} //assignment operator for Host class objects 
    Protein *proteins[NPROTHOST];

};

class Parasite
{    
public:
    Parasite();                       //default constructor
    Parasite(Protein * const[]);      //initialization constructor
	Parasite(Parasite* parentParasite, const bool &mutateInput, const bool &mutateOutput);
    ~Parasite();                      //desctructor
    
    void print() const;
	double getFitness() const { return fitness; }
	void updateFitness(double input) { fitness = input; }
	Protein getProtein(const int j) const { return *proteins[j]; }
private:
    Parasite(const Parasite&) {};           //copy constructor
    Parasite& operator=(const Parasite&) {return *this;} 
    double fitness;
    Protein *proteins[NPROTPAR];
	friend void Host::interact(Parasite &par);
};
 
#endif
