# Supplementary material for: Coevolutionary feedback elevates constitutive immune defence: a protein network model
Source: BMC Evol Biol. 2016 May 5;16:92. doi: 10.1186/s12862-016-0667-3 (PMC4858902; doi:10.1186/s12862-016-0667-3)
Supplement: Additional file 2 — C++ source code of the simulation programme. (ZIP 25.9 kb) [file 12862_2016_667_MOESM2_ESM.zip › C++ programme/main.cpp]

/*=============================================================================================================
                                                    main.cpp
 ===============================================================================================================
 
 Main simulation file: evolutionary simulation procedure and data processing
 
 C++-code accompanying:
 
        Tsukushi Kamiya, Leonardo Ona, Bregje Wertheim and Sander van Doorn
        Coevolutionary feedback elevates constitutive immune defence: a protein network model
 
 Written by:
        Tsukushi Kamiya, Leonardo Ona & Sander van Doorn
        Groningen Institute for Evolutionary Life Sciences
        University of Groningen
        P.O. Box 11103, 9700 CC Groningen
        the Netherlands
 
 Program version
        22/03/2016	: version published online with manuscript
 
 =============================================================================================================*/


#include <iostream>
#include <chrono>
#include <fstream>
#include <iomanip>
#include <sstream>
#include <string>
#include <vector>
#include <cassert>
#include <bitset>
#include <algorithm>
#include <numeric>
#include "protein.h"
#include "utils.h"
#include "random.h"
#include "hostPar.h"

//==================================================================================================================================
//Global variables
//==================================================================================================================================

std::vector<Host*> hostPop;
std::vector<Parasite*> parasitePop;
std::vector<Host*> hostPopOffspring;
std::vector<Parasite*> parasitePopOffspring;
std::ostringstream simid;
std::ifstream parfile;
//==================================================================================================================================
//Data storage
//==================================================================================================================================
//standard data storage
const int nData = 4 + NDOMAINS + (NPROTHOST + NPROTHOST + NPROTHOST + NPROT*NPROT + NPROTHOST + NPROTHOST + NPROTHOST + NPROT*NPROT);
double STORAGE[iGEN / iTimeseriesStep + 1][1 + nData];  // 1 + to store t

//Parasite molecular distance
double PARAMOLEDIST[NDOMAINS];

//molecular evolution data storage
double dMolecularConsensus[DOMAINSIZE][NDOMAINS][NPROT][NSAMPLEProp + 1] = {0.0};
int iMolecularConsensusTimer[NPROT][NSAMPLEProp + 1] = {0};
double dMolecularComparisons[NPROT][NDOMAINS][NSAMPLEProp] = { 0.0 };

//==================================================================================================================================
//Measure parasite variations
//==================================================================================================================================
void paraMoleDistance(){
    //this function gets called in the function dataAnalysis() to calculate pairwise genetic distance between parasites
	for (int d = 0; d < NDOMAINS; ++d) PARAMOLEDIST[d] = 0.0;
	const int sampling = 100;
	for (int a = 0; a < sampling; ++a){
		//sample two parasites randomly from the population
		const int i = rnd::integer(PARAPOPSIZE);
		int j = i;
		while (j == i) j = rnd::integer(PARAPOPSIZE);
		for (int d = 0; d < NDOMAINS; ++d){
			std::bitset<DOMAINSIZE> tmp(parasitePop[i]->getProtein(0).getDomain(d) ^ parasitePop[j]->getProtein(0).getDomain(d));
			PARAMOLEDIST[d] += static_cast<double>(tmp.count());
		}
	}
	for (int d = 0; d < NDOMAINS; ++d) PARAMOLEDIST[d] /= static_cast<double>(sampling);
	std::cout << std::endl;
}

//==================================================================================================================================


//==================================================================================================================================
//Data output
//==================================================================================================================================

bool dataAnalysis(const int &t, std::ofstream &myOutputFileStream){
	static int iDatalogger = 0;
	if (t % iTimeseriesStep == 0){
		double data[nData];

		//Calculate the pairwise molecular distance in parasites 
		paraMoleDistance();

		//initialize data array
		for (int k = 0; k < nData; ++k) data[k] = 0.0;

		////get data
		for (int i = 0; i < HOSTPOPSIZE; i++) data[0] += hostPop[i]->getFitness();
		for (int i = 0; i < PARAPOPSIZE; i++) data[1] += parasitePop[i]->getFitness();
		for (int i = 0; i < HOSTPOPSIZE; i++) data[2] += hostPop[i]->getPreFitness();
		for (int i = 0; i < HOSTPOPSIZE; i++) data[3] += hostPop[i]->getPostFitness();

		//Parasite pairwise molecular distance 
		for (int i = 0; i < NDOMAINS; i++) data[4 + i] = PARAMOLEDIST[i];

		//Protein concentrations: Preinfection
		for (int j = 0; j < NPROTHOST; j++)
		for (int i = 0; i < HOSTPOPSIZE; i++)
			data[4 + NDOMAINS + j] += hostPop[i]->getY1(j);
		//Protein concentrations: Postinfection
		for (int j = 0; j < NPROTHOST; j++)
		for (int i = 0; i < HOSTPOPSIZE; i++)
			data[4 + NDOMAINS + NPROTHOST + j] += hostPop[i]->getY2(j);
		//Protein concentrations: Postinfection - Preinfection (inducible defence)
		for (int j = 0; j < NPROTHOST; j++)
		for (int i = 0; i < HOSTPOPSIZE; i++)
			data[4 + NDOMAINS + NPROTHOST + NPROTHOST + j] += (hostPop[i]->getY2(j)) - (hostPop[i]->getY1(j));
		//Protein interactions
		for (int i = 0; i < HOSTPOPSIZE; i++)
		for (int a = 0; a < NPROT; a++)	
		for (int b = 0; b < NPROT; b++)	// 
			data[4 + NDOMAINS + NPROTHOST + NPROTHOST + NPROTHOST + NPROT*a + b] += hostPop[i]->getAlpha(a, b);
		//Adjusted protein concentrations: Preinfection
		for (int j = 0; j < NPROTHOST; j++)
		for (int i = 0; i < HOSTPOPSIZE; i++)
		if (hostPop[i]->getEncounter())
			data[4 + NDOMAINS + NPROTHOST + NPROTHOST + NPROTHOST + NPROT*NPROT + j] += hostPop[i]->getY1(j);
		//Adjusted protein concentrations: Postinfection
		for (int j = 0; j < NPROTHOST; j++)
		for (int i = 0; i < HOSTPOPSIZE; i++)
		if (hostPop[i]->getEncounter())
			data[4 + NDOMAINS + NPROTHOST + NPROTHOST + NPROTHOST + NPROT*NPROT + NPROTHOST + j] += hostPop[i]->getY2(j);
		//Adjusted protein concentrations: Postinfection - Preinfection (inducible defence)
		for (int j = 0; j < NPROTHOST; j++)
		for (int i = 0; i < HOSTPOPSIZE; i++)
		if (hostPop[i]->getEncounter())
			data[4 + NDOMAINS + NPROTHOST + NPROTHOST + NPROTHOST + NPROT*NPROT + NPROTHOST + NPROTHOST + j] += (hostPop[i]->getY2(j)) - (hostPop[i]->getY1(j));
		//Adjusted protein interactions (for hosts that encoutered a parasite)
		for (int i = 0; i < HOSTPOPSIZE; i++)
		for (int a = 0; a < NPROT; a++)
		for (int b = 0; b < NPROT; b++)
		if (hostPop[i]->getEncounter())
			data[4 + NDOMAINS + NPROTHOST + NPROTHOST + NPROTHOST + NPROT*NPROT + NPROTHOST + NPROTHOST + NPROTHOST + NPROT*a + b] += hostPop[i]->getAlpha(a, b);
		//count the number of hosts that encoutered a parasite
		double encounteredHosts=0;
		for (int i = 0; i < HOSTPOPSIZE; i++)
		if (hostPop[i]->getEncounter()) encounteredHosts += 1;

		//process data
		for (int i = 0; i < nData; ++i){
			if (i == 1) data[i] /= PARAPOPSIZE;
			else if (i >= 4 && i <= (4 + NDOMAINS)) data[i] /= 1;
			else if (i >= nData - (NPROTHOST + NPROTHOST + NPROTHOST + NPROT*NPROT)) data[i] /= encounteredHosts;
			else data[i] /= HOSTPOPSIZE;
		}

		//store the results
		STORAGE[iDatalogger][0] = t;

		for (int k = 0; k < nData; ++k)
			STORAGE[iDatalogger][1 + k] = data[k];

		//produce output
		for (int m = 0; m < (1 + nData); ++m){
			if (m <= 4 + NDOMAINS)
				std::cout << std::setprecision(4) << STORAGE[iDatalogger][m] << ' ';
			else
				std::cout << std::setprecision(2) << STORAGE[iDatalogger][m] << ' ';
		}
		std::cout << std::endl;

		//Write to a csv
		for (int m = 0; m < (1 + nData); ++m) myOutputFileStream << STORAGE[iDatalogger][m] << ',';
		myOutputFileStream << '\n';
		myOutputFileStream.flush();

		iDatalogger++;
		return false;
	}
	else return false;
}

void exportPrep(std::ofstream &myOutputFileStream){
	//write the heading for the export file
	myOutputFileStream << "t,HostFitness,ParasiteFitness,PreHostFitness,PostHostFitness,ParaMoleDistInput,ParaMoleDistOutput,ParaMoleDistNeutral,";
	for (int i = 0; i < NPROTHOST; i++)
		myOutputFileStream << "PreProtein" << i + 1 << ",";
	for (int i = 0; i < NPROTHOST; i++)
		myOutputFileStream << "PostProtein" << i + 1 << ",";
	for (int i = 0; i < NPROTHOST; i++)
		myOutputFileStream << "PostPreProteinDiff" << i + 1 << ",";
	for (int i = 0; i < NPROT; i++)
        for (int j = 0; j < NPROT; j++)
            myOutputFileStream << "Interaction" << i + 1 << "*" << j + 1 << ",";
	for (int i = 0; i < NPROTHOST; i++)
		myOutputFileStream << "AdjustedPreProtein" << i + 1 << ",";
	for (int i = 0; i < NPROTHOST; i++)
		myOutputFileStream << "AdjustedPostProtein" << i + 1 << ",";
	for (int i = 0; i < NPROTHOST; i++)
		myOutputFileStream << "AdjustedPostPreProteinDiff" << i + 1 << ",";
	for (int i = 0; i < NPROT; i++)
        for (int j = 0; j < NPROT; j++)
            myOutputFileStream << "AdjustedInteraction" << i + 1 << "*" << j + 1 << ",";
	myOutputFileStream << '\n';
}

//==================================================================================================================================
//Population level processes
//==================================================================================================================================
void doInteract(){
    //pick a host and a parasite and let them interact
	for (int i = 0; i < HOSTPOPSIZE;i++){
		hostPop[i]->baseline();
		double wPre = hostPop[i]->getPreFitness();
		double w;
		if (rnd::uniform() < ENCOUNTER){
			hostPop[i]->updateEncounter();
			int iRandomNum = rnd::integer(PARAPOPSIZE);
			hostPop[i]->interact(*parasitePop[iRandomNum]);
			double wPost = hostPop[i]->getPostFitness();
			w = wPre * wPost;
		}
		else{
			w = wPre;
			for (int j = 0; j < NPROTHOST; j++) hostPop[i]->updateY2(j, hostPop[i]->getY1(j));
		}
		hostPop[i]->updateFitness(w);
	}
}

void reproduce(){
    //replenish host and parasite populations
	rnd::discrete_distribution wH(HOSTPOPSIZE);
	rnd::discrete_distribution wP(PARAPOPSIZE);
	for (int i = 0; i < HOSTPOPSIZE; ++i)
		wH[i] = wP[i] = 0.0;

	double dSumWH = 0.0;
	double dSumPH = 0.0;
	for (int i = 0; i < HOSTPOPSIZE; ++i)
	{
		dSumWH += wH[i] = hostPop[i]->getFitness();
	}
	for (int i = 0; i < PARAPOPSIZE; ++i) dSumPH += wP[i] = parasitePop[i]->getFitness();

	//host reproduction
	int hOffspring = HOSTPOPSIZE;
	while (hOffspring)
	{
		const int i = wH.sample();
		int j = i;						//this line avoids picking the same individual twice for sexual reproduction
		while (j == i) j = wH.sample();
		hostPopOffspring.push_back(new Host(hostPop[i], hostPop[j]));
		--hOffspring;
	}
	//parasite reproduction
	int pOffspring = PARAPOPSIZE;
	while (pOffspring){
		const int i = wP.sample();
		parasitePopOffspring.push_back(new Parasite(parasitePop[i], true, true));
		--pOffspring;
	}
}

void updateGenerations(){
    //update host and parasite populations
	while (!hostPop.empty()) {
		delete hostPop.back();
		hostPop.pop_back();
	}
	hostPop = hostPopOffspring;
	hostPopOffspring.clear();

	while (!parasitePop.empty()) {
		delete parasitePop.back();
		parasitePop.pop_back();
	}
	parasitePop = parasitePopOffspring;
	parasitePopOffspring.clear();
}

void terminatePopulations(){
    //clean up host and parasite populations
	while (!hostPop.empty()) {
		delete hostPop.back();
		hostPop.pop_back();
	}
	while (!parasitePop.empty()) {
		delete parasitePop.back();
		parasitePop.pop_back();
	}
	while (!hostPopOffspring.empty()) {
		delete hostPopOffspring.back();
		hostPopOffspring.pop_back();
	}
	while (!parasitePopOffspring.empty()) {
		delete parasitePopOffspring.back();
		parasitePopOffspring.pop_back();
	}

}
//==================================================================================================================================


//==================================================================================================================================
//Model implementation: Molecular evolution
//==================================================================================================================================
bool compareKs(const int &t, const int &Protein) {
    //Generate consesus domain sequences of the whole population by taking the proportion of 1 at each locus
	static double focalProp[NPROT][DOMAINSIZE];
	static double tempProp[NPROT][DOMAINSIZE];
	if (t % SAMPLEProp == 0){
		//Host
		if (Protein < NPROTHOST){
			double dSumProp[DOMAINSIZE] = { 0 };
			for (int l = 0; l < DOMAINSIZE; ++l){
				//for a given locus of a give domain, sum over bitsets for the whole population
				for (int i = 0; i < HOSTPOPSIZE; ++i) {
					dSumProp[l] += static_cast<double>(hostPop[i]->getProtein(Protein).getDomain(2)[l]);
				}
				//and take an average 
				tempProp[Protein][l] = dSumProp[l] / HOSTPOPSIZE;
				if (t == 0)	focalProp[Protein][l] = dSumProp[l] / HOSTPOPSIZE;
			}
		}

		//Parasite
		if (Protein >= NPROTHOST){
			double dSumProp[DOMAINSIZE] = { 0 };
			for (int l = 0; l < DOMAINSIZE; ++l){
				//for a given locus of a give domain of a given protein, sum over bitsets for the whole population
				for (int i = 0; i < PARAPOPSIZE; ++i){
					dSumProp[l] += static_cast<double>(parasitePop[i]->getProtein(Protein - NPROTHOST).getDomain(2)[l]);
				}
				//and take an average 
				tempProp[Protein][l] = dSumProp[l] / PARAPOPSIZE;
				if (t == 0){
					focalProp[Protein][l] = dSumProp[l] / PARAPOPSIZE;
				}
			}
		}
		
		//Now compare sequences to get Ks
		double sum = 0.0;
		double Ks = 0.0;
		for (int l = 0; l < DOMAINSIZE; ++l){
			sum += (focalProp[Protein][l] + tempProp[Protein][l]) - (2 * (focalProp[Protein][l] * tempProp[Protein][l]));
		}
		Ks = sum;

		if (Ks >= THRESHOLDKs){
            //if Ks exceeds the threshold then, shift the reference (i.e. focalProp)
            for (int l = 0; l < DOMAINSIZE; ++l)
                focalProp[Protein][l] = tempProp[Protein][l];
            return 1;
		}
		else return 0;
	}
	return 0;
}

void molecularConsensus(const int &t, const int &Protein, const bool &KsTrue){
    //Produce a consensus molecular sequence per protein domain over the population
	static int iMolecularCensusCounter[NPROT];

	if (KsTrue || t == 0){
		if (t == 0) iMolecularCensusCounter[Protein] = 0;

		double dSum[DOMAINSIZE][NDOMAINS] = { 0 };

		//Host
		if (Protein < NPROTHOST){
			for (int k = 0; k < NDOMAINS; ++k)
			for (int l = 0; l < DOMAINSIZE; ++l){
				//for a given locus of a give domain of a given protein, sum over bitsets for the whole population
				for (int i = 0; i < HOSTPOPSIZE; ++i) dSum[l][k] += static_cast<double>(hostPop[i]->getProtein(Protein).getDomain(k)[l]);
				//and take an average
				dMolecularConsensus[l][k][Protein][iMolecularCensusCounter[Protein]] = dSum[l][k] / HOSTPOPSIZE;
			}
			iMolecularConsensusTimer[Protein][iMolecularCensusCounter[Protein]] = t;
		}

		//Parasite
		if (Protein >= NPROTHOST){
			for (int k = 0; k < NDOMAINS; ++k)
			for (int l = 0; l < DOMAINSIZE; ++l){
				//for a given locus of a give domain of a given protein, sum over bitsets for the whole population
				for (int i = 0; i < PARAPOPSIZE; ++i)
					dSum[l][k] += static_cast<double>(parasitePop[i]->getProtein(Protein - NPROTHOST).getDomain(k)[l]);

				//and take an average 
				dMolecularConsensus[l][k][Protein][iMolecularCensusCounter[Protein]] = dSum[l][k] / PARAPOPSIZE;
			}
			iMolecularConsensusTimer[Protein][iMolecularCensusCounter[Protein]] = t;
		}
		iMolecularCensusCounter[Protein]++;
	}
}

void exportConsensus(){
    //export a csv file for the molecular consensus data
	//open a csv file
	std::string filename = simid.str() + "_MoleEvolConsensus.csv";
	std::ofstream myOutputFileStream(filename.c_str());

	//write the heading
	for (int i = 0; i < NPROT; i++){
		myOutputFileStream << "Time" << i + 1 <<",";
		for (int k = 0; k < NDOMAINS; ++k)
			for (int l = 0; l < DOMAINSIZE; ++l)
				myOutputFileStream << "Protein" << i << "Domain" << k << "Locus" << l + 1 << ",";
	}
	myOutputFileStream << '\n';
	//write the content
	for (int z = 0; z <= NSAMPLEProp; ++z){
		for (int j = 0; j < NPROT; ++j){
			myOutputFileStream <<iMolecularConsensusTimer[j][z] << ",";
			for (int k = 0; k < NDOMAINS; ++k)
				for (int l = 0; l < DOMAINSIZE; ++l)
					myOutputFileStream << dMolecularConsensus[l][k][j][z] << ",";
		}
		myOutputFileStream << '\n';
	}
	myOutputFileStream.close();
}


void compareMolecularCensuses(){
    //compare concensus sequences overtime to measure sequence evolution
	for (int i = 0; i < NSAMPLEProp; ++i)
	for (int j = 0; j < NPROT; ++j){
		for (int k = 0; k < NDOMAINS; ++k){
			double sum = 0.0;
			for (int l = 0; l < DOMAINSIZE; ++l){
				sum += (dMolecularConsensus[l][k][j][i] + dMolecularConsensus[l][k][j][i+1]) - (2 * (dMolecularConsensus[l][k][j][i] * dMolecularConsensus[l][k][j][i+1]));
			}
			dMolecularComparisons[j][k][i] = sum;
		}
		if (dMolecularComparisons[j][NDOMAINS-1][i] < THRESHOLDKs){
			for (int k = 0; k < NDOMAINS; ++k) dMolecularComparisons[j][k][i-1] = 00000;
		}
	}
}


void exportOutputMoleEvol(){
    //export a csv file for the sequence evolution data
	//open a csv file
	std::string filename = simid.str() + "_MoleEvolSummary.csv";
	std::ofstream myOutputFileStream(filename.c_str());
	//write the heading
	for (int i = 0; i < NPROT; i++){
		myOutputFileStream << "Interval_Protein"<<i<<",";
		for (int k = 0; k < NDOMAINS; ++k)
			myOutputFileStream << "Protein" << i << "Domain"<< k <<",";
	}
	myOutputFileStream << '\n';
	//write the content
	for (int i = 0; i < NSAMPLEProp; ++i){
		for (int j = 0; j < NPROT; ++j){
			double period = 0.0;
			if (dMolecularComparisons[j][NDOMAINS - 1][i] == 00000)	period = 00000;
			else period = (static_cast<double>(iMolecularConsensusTimer[j][i]) + static_cast<double>(iMolecularConsensusTimer[j][i + 1])) / 2;

			myOutputFileStream << period << ",";
			for (int k = 0; k < NDOMAINS; ++k)
				myOutputFileStream << dMolecularComparisons[j][k][i] << ",";
		}
		myOutputFileStream << '\n';
	}
	myOutputFileStream.close();
}


void readParameters(std::ofstream & outparameters){
    //read parameters
	std::string str;
	while (parfile >> str){
		if (str == "MUTATIONRATEHOSTINPUT") {
			parfile >> MUTATIONRATEHOSTINPUT;
			outparameters << str << " set to " << MUTATIONRATEHOSTINPUT << '\n';
		}
		else if (str == "MUTATIONRATEHOSTOUTPUT") {
			parfile >> MUTATIONRATEHOSTOUTPUT;
			outparameters << str << " set to " << MUTATIONRATEHOSTOUTPUT << '\n';
		}
		else if (str == "MUTATIONRATEHOSTNEUTRAL") {
			parfile >> MUTATIONRATEHOSTNEUTRAL;
			outparameters << str << " set to " << MUTATIONRATEHOSTNEUTRAL << '\n';
		}
		else if (str == "MUTATIONRATEPARASITEINPUT") {
			parfile >> MUTATIONRATEPARASITEINPUT;
			outparameters << str << " set to " << MUTATIONRATEPARASITEINPUT << '\n';
		}
		else if (str == "MUTATIONRATEPARASITEOUTPUT") {
			parfile >> MUTATIONRATEPARASITEOUTPUT;
			outparameters << str << " set to " << MUTATIONRATEPARASITEOUTPUT << '\n';
		}
		else if (str == "MUTATIONRATEPARASITENEUTRAL") {
			parfile >> MUTATIONRATEPARASITENEUTRAL;
			outparameters << str << " set to " << MUTATIONRATEPARASITENEUTRAL << '\n';
		}
		else if (str == "IMMUNECOST") {
			parfile >> IMMUNECOST;
			outparameters << str << " set to " << IMMUNECOST << '\n';
		}
		else if (str == "RECOMBRATE") {
			parfile >> RECOMBRATE;
			outparameters << str << " set to " << RECOMBRATE << '\n';
		}
		else if (str == "VIRULENCE") {
			parfile >> VIRULENCE;
			outparameters << str << " set to " << VIRULENCE << '\n';
		}
		else if (str == "DELAY") {
			parfile >> DELAY;
			outparameters << str << " set to " << DELAY << '\n';
		}
		else if (str == "ENCOUNTER") {
			parfile >> ENCOUNTER;
			outparameters << str << " set to " << ENCOUNTER << '\n';
		}
		else if (str == "SPECIFICITY") {
			parfile >> SPECIFICITY;
			outparameters << str << " set to " << SPECIFICITY << '\n';
		}
		else if (str == "BACKGROUNDCONVERSION") {
			parfile >> BACKGROUNDCONVERSION;
			outparameters << str << " set to " << BACKGROUNDCONVERSION << '\n';
		}
	}
}


//==================================================================================================================================
//Main starts here
//==================================================================================================================================
int main(int argc, const char * argv[]){
	//random generator engine from a time-based seed:
	unsigned seed = static_cast<unsigned>(std::chrono::high_resolution_clock::now().time_since_epoch().count());
	rnd::set_seed();
	simid << "data_" << seed;

	//record parameters
	std::string filenamepar;
	filenamepar = simid.str() + "_parameters.txt";
	std::ofstream outparameters(filenamepar.c_str());

	//read parameters
	if (outparameters.is_open()){
		if (argc == 1) error(CURRENT_FUNCTION, "no parameter file specified");
		else {
			parfile.open(argv[1]);
			verify(parfile.is_open());
		}
		readParameters(outparameters);
	}
	else std::cout << "Unable to open data_ID_outparameters.csv";
	outparameters.close();

	//export file construction (Time series)
	std::string filename = simid.str() + "_CombinedTimeseries.csv";
	std::ofstream myOutputFileStream(filename.c_str());
	exportPrep(myOutputFileStream);

	for (int i = 0; i < HOSTPOPSIZE; ++i)	hostPop.push_back(new Host);
	for (int i = 0; i < PARAPOPSIZE; ++i)	parasitePop.push_back(new Parasite);
	
	echo("simulation started");

	int t = 0;
	for (t; t <= iGEN; ++t){
		doInteract();
		reproduce();
		//molecular evolution
		for (int i = 0; i < NPROT; ++i){
			bool ifTrue = 0;
			ifTrue = compareKs(t, i);
			molecularConsensus(t, i, ifTrue);
		}
		if (dataAnalysis(t, myOutputFileStream)) break;
		updateGenerations();
	}
	//close the output csv file
	myOutputFileStream.close();

	echo("simulation ended");

	//molecular evolution
	compareMolecularCensuses();

	//exportConsensus();
	exportOutputMoleEvol();

	terminatePopulations();

	wait_for_return();
	return 0;
}
