# Supplementary material for: Coevolutionary feedback elevates constitutive immune defence: a protein network model
Source: BMC Evol Biol. 2016 May 5;16:92. doi: 10.1186/s12862-016-0667-3 (PMC4858902; doi:10.1186/s12862-016-0667-3)
Supplement: Additional file 2 — C++ source code of the simulation programme. (ZIP 25.9 kb) [file 12862_2016_667_MOESM2_ESM.zip › C++ programme/parameters.cpp]

/*=============================================================================================================
                                                    parameters.cpp
 ===============================================================================================================
 
 Parameter file that defines extern parameters, which are initialised in parfile.txt
 
 C++-code accompanying:
 
 Tsukushi Kamiya, Leonardo Ona, Bregje Wertheim and Sander van Doorn
        Coevolutionary feedback elevates constitutive immune defence: a protein network model
 
 Written by:
                Tsukushi Kamiya, Leonardo Ona & Sander van Doorn
        Groningen Institute for Evolutionary Life Sciences
        University of Groningen
        P.O. Box 11103, 9700 CC Groningen
        the Netherlands
 
 Program version
        22/03/2016	: version published online with manuscript
 
 =============================================================================================================*/


#include "parameters.h"

bool RECEPTOR[NPROTHOST] = { true, false, false, false };
bool EFFECTOR[NPROTHOST] = { false, false, true, true };
bool GENERALISTEFFECTOR[NPROTHOST] = { false, false, true, false };
bool CONSTITUTIVE[NPROTHOST] = { false, true, false, false };

double MUTATIONRATEHOSTINPUT;
double MUTATIONRATEHOSTOUTPUT;
double MUTATIONRATEHOSTNEUTRAL;

double MUTATIONRATEPARASITEINPUT;
double MUTATIONRATEPARASITEOUTPUT;
double MUTATIONRATEPARASITENEUTRAL;

double RECOMBRATE;

double BACKGROUNDCONVERSION;

double IMMUNECOST;
double VIRULENCE;
double DELAY;
double ENCOUNTER;
double SPECIFICITY;
