# Supplementary material for: Coevolutionary feedback elevates constitutive immune defence: a protein network model
Source: BMC Evol Biol. 2016 May 5;16:92. doi: 10.1186/s12862-016-0667-3 (PMC4858902; doi:10.1186/s12862-016-0667-3)
Supplement: Additional file 2 — C++ source code of the simulation programme. (ZIP 25.9 kb) [file 12862_2016_667_MOESM2_ESM.zip › C++ programme/parameters.h]

/*=============================================================================================================
                                                    parameters.h
 ===============================================================================================================
 
Head file for parameters defining and initialising some parameters
 
 C++-code accompanying:
 
        Tsukushi Kamiya, Leonardo Ona, Bregje Wertheim and Sander van Doorn
        Coevolutionary feedback elevates constitutive immune defence: a protein network model
 
 Written by:
        Tsukushi Kamiya, Leonardo Ona & Sander van Doorn
        Groningen Institute for Evolutionary Life Sciences
        University of Groningen
        P.O. Box 11103, 9700 CC Groningen
        the Netherlands
 
 Program version
        22/03/2016	: version published online with manuscript
 
 =============================================================================================================*/

#ifndef parameters_h
#define parameters_h

////////////////const parameters////////////////////
//class protein
const int NDOMAINS = 3;
const int DOMAINSIZE = 10;

//class host & parasite
const int NPROTHOST = 4;
const int NPROTPAR = 1;
const int NPROT = NPROTHOST + NPROTPAR;
const int NEFFEC = 2;
const int NRECEP = 1;

//Simulation housekeeping
const int iGEN = 10000;
const int iTimeseriesStep = 100;
const int iTimeseriesStep2 = 2000;

const int HOSTPOPSIZE = 2000;
const int PARAPOPSIZE = 2000;

//molecular evolution
const int SAMPLEProp = 10;
const int NSAMPLEProp = (iGEN / SAMPLEProp);
const double THRESHOLDKs = 0.5;

////////////////extern parameters////////////////////
extern bool RECEPTOR[];
extern bool EFFECTOR[];
extern bool GENERALISTEFFECTOR[NPROTHOST];
extern bool CONSTITUTIVE[NPROTHOST];

extern double MUTATIONRATEHOSTINPUT;
extern double MUTATIONRATEHOSTOUTPUT;
extern double MUTATIONRATEHOSTNEUTRAL;

extern double MUTATIONRATEPARASITEINPUT;
extern double MUTATIONRATEPARASITEOUTPUT;
extern double MUTATIONRATEPARASITENEUTRAL;

extern double RECOMBRATE;

extern double BACKGROUNDCONVERSION; 

extern double IMMUNECOST;
extern double VIRULENCE;
extern double DELAY;
extern double ENCOUNTER;
extern double SPECIFICITY;

#endif
