# Supplementary material for: Coevolutionary feedback elevates constitutive immune defence: a protein network model
Source: BMC Evol Biol. 2016 May 5;16:92. doi: 10.1186/s12862-016-0667-3 (PMC4858902; doi:10.1186/s12862-016-0667-3)
Supplement: Additional file 2 — C++ source code of the simulation programme. (ZIP 25.9 kb) [file 12862_2016_667_MOESM2_ESM.zip › C++ programme/parasite.cpp]

/*=============================================================================================================
                                                parasite.cpp
 ===============================================================================================================
 
Constuctors, destructors and memeber functions for the Parasite class
 
 C++-code accompanying:
 
        Tsukushi Kamiya, Leonardo Ona, Bregje Wertheim and Sander van Doorn
        Coevolutionary feedback elevates constitutive immune defence: a protein network model
 
 Written by:
        Tsukushi Kamiya, Leonardo Ona & Sander van Doorn
        Groningen Institute for Evolutionary Life Sciences
        University of Groningen
        P.O. Box 11103, 9700 CC Groningen
        the Netherlands
 
 Program version
        22/03/2016	: version published online with manuscript
 
 =============================================================================================================*/


#include <iostream>
#include <fstream>
#include <sstream>
#include <iomanip>
#include <cmath>
#include <bitset>
#include "hostPar.h"
#include "random.h"
#include "utils.h"


Parasite::Parasite(){
    //default constructor
    for(int i = 0; i < NPROTPAR; ++i) proteins[i] = new Protein();
    fitness = 0.0;
}

Parasite::Parasite(Protein * const initProteins[]){
    //initialisation constructor
    for(int i = 0; i < NPROTPAR; ++i) proteins[i] = initProteins[i];
    fitness = 0.0;
}

Parasite::Parasite(Parasite* parentParasite, const bool &mutateInput, const bool &mutateOutput){
    //reproduction constructor
	for (int i = 0; i < NPROTPAR; ++i){
		proteins[i] = new Protein(parentParasite->proteins[i]);
		fitness = 0.0;
		if (mutateInput && rnd::uniform() < MUTATIONRATEPARASITEINPUT){
			proteins[i]->mutateInput();
		}
		if (mutateOutput && rnd::uniform() < MUTATIONRATEPARASITEOUTPUT){
			proteins[i]->mutateOutput();
		}
		if (rnd::uniform() < MUTATIONRATEPARASITENEUTRAL){
			proteins[i]->mutateNeutral();
		}
	}
}

Parasite::~Parasite(){
    //destructor
    for(int i = 0; i < NPROTPAR; ++i)
        if(proteins[i]) delete proteins[i];
}
