# Supplementary material for: Coevolutionary feedback elevates constitutive immune defence: a protein network model
Source: BMC Evol Biol. 2016 May 5;16:92. doi: 10.1186/s12862-016-0667-3 (PMC4858902; doi:10.1186/s12862-016-0667-3)
Supplement: Additional file 2 — C++ source code of the simulation programme. (ZIP 25.9 kb) [file 12862_2016_667_MOESM2_ESM.zip › C++ programme/parfile.txt]

MUTATIONRATEHOSTINPUT 0.00333
MUTATIONRATEHOSTOUTPUT 0.00333
MUTATIONRATEHOSTNEUTRAL 0.0333

MUTATIONRATEPARASITEINPUT 0.00333
MUTATIONRATEPARASITEOUTPUT 0.00333
MUTATIONRATEPARASITENEUTRAL 0.0333

RECOMBRATE 0.0

DELAY 0.50
ENCOUNTER 1

IMMUNECOST 0.1

BACKGROUNDCONVERSION 0.3

VIRULENCE 0.90

SPECIFICITY 0.6
