# Supplementary material for: Coevolutionary feedback elevates constitutive immune defence: a protein network model
Source: BMC Evol Biol. 2016 May 5;16:92. doi: 10.1186/s12862-016-0667-3 (PMC4858902; doi:10.1186/s12862-016-0667-3)
Supplement: Additional file 2 — C++ source code of the simulation programme. (ZIP 25.9 kb) [file 12862_2016_667_MOESM2_ESM.zip › C++ programme/protein.cpp]

/*=============================================================================================================
                                                    protein.cpp
 ===============================================================================================================
 
 Constuctors, destructors and memeber functions for the Protein class
 
 C++-code accompanying:

        Tsukushi Kamiya, Leonardo Ona, Bregje Wertheim and Sander van Doorn
        Coevolutionary feedback elevates constitutive immune defence: a protein network model
 
 Written by:
        Tsukushi Kamiya, Leonardo Ona & Sander van Doorn
        Groningen Institute for Evolutionary Life Sciences
        University of Groningen
        P.O. Box 11103, 9700 CC Groningen
        the Netherlands
 
 Program version
        22/03/2016	: version published online with manuscript
 
 =============================================================================================================*/


#include <iostream>
#include "protein.h"
#include "random.h"


Protein::Protein(){
    //default constructor, initializes with random sequences
	for(int j = 0; j < NDOMAINS; ++j)
		for(int i = 0; i < DOMAINSIZE; ++i)
            domains[j].set(i, rnd::uniform() < 0.5 ? 1 : 0);
}

Protein::Protein(const std::string domains0[]){
    //initialization constructor, initializes with predefined sequences
	for(int j = 0; j < NDOMAINS; ++j)
        domains[j] = std::bitset<DOMAINSIZE>(domains0[j]);
}


Protein::Protein(Protein const* const parent){
    //constructor implementing clonal reproduction
	for (int j = 0; j < NDOMAINS; ++j)
		domains[j] = parent->domains[j];
}


Protein::Protein(Protein const* const parent1, Protein const* const parent2) {
    //recombination constructor
	const int recombiningSite = rnd::integer(DOMAINSIZE);
	const int recombiningDomain = rnd::integer(NDOMAINS);
	const double randomNumber = rnd::uniform();

	for (int j = 0; j < NDOMAINS; j++){
		if (j == recombiningDomain){
			for (int i = 0; i < recombiningSite; i++)
                domains[j].set(i, parent1->domains[j][i]);
			for (int i = recombiningSite; i < DOMAINSIZE; i++)
				domains[j].set(i, parent2->domains[j][i]);
		}
		else {
			if (randomNumber < 0.5)
			domains[j] = parent1->domains[j];
			else
			domains[j] = parent2->domains[j];
		}
	}
}


void Protein::mutate(){
    //mutate a random domain
    const int mut = rnd::integer(DOMAINSIZE * NDOMAINS);
    domains[mut / DOMAINSIZE].flip(mut % DOMAINSIZE);
}

void Protein::mutateInput(){
    //mutate the input domain
	const int mut = rnd::integer(DOMAINSIZE);
	domains[0].flip(mut);
}

void Protein::mutateOutput(){
    //mutate the output domain
	const int mut = rnd::integer(DOMAINSIZE);
	domains[1].flip(mut);
}

void Protein::mutateNeutral(){
    //mutate the neutral domain
	const int mut = rnd::integer(DOMAINSIZE);
	domains[2].flip(mut);
}


double Protein::operator*(const Protein &other) const {
	//operator matching the input and output sites
	const std::bitset<DOMAINSIZE> tmp(domains[0] ^ other.domains[1]); //bitset operator "^" returns the diff between two bitset sequences
	int i = (DOMAINSIZE / 2) - static_cast<int>(tmp.count()); //at random, we would expect half of the bitsets to be different, giving 0.

	if (i == 0)	return 0.0;
	else {
		const double z = (abs(i) * 2.0) / DOMAINSIZE;
		return i > 0 ? z : -z;
	}
}

double Protein::operator&(const Protein &other) const {
    //operator matching the input and output sites for specific host-parasite interactions
	std::bitset<DOMAINSIZE> tmp(domains[0] ^ other.domains[1]);
	const int i = static_cast<int>(tmp.count());

	if (i > (DOMAINSIZE - (DOMAINSIZE*0.6))) return 0.0;
	else {
		const double z = 1.0;
		return z;
	}
}

/*==================================================================================================================================
                                                 4. Friend functions
==================================================================================================================================*/

std::ostream& operator<<(std::ostream &os, const Protein &obj) {
    //output operator
    for(int j = 0; j < NDOMAINS; ++j){
		if(j != 0) os << os.fill();
		os << obj.domains[j];
	}
    return os;
}
