# Supplementary material for: Coevolutionary feedback elevates constitutive immune defence: a protein network model
Source: BMC Evol Biol. 2016 May 5;16:92. doi: 10.1186/s12862-016-0667-3 (PMC4858902; doi:10.1186/s12862-016-0667-3)
Supplement: Additional file 2 — C++ source code of the simulation programme. (ZIP 25.9 kb) [file 12862_2016_667_MOESM2_ESM.zip › C++ programme/protein.h]

/*=============================================================================================================
                                                    protein.h
 ===============================================================================================================
 
 Head file for the Protein class
 
 C++-code accompanying:
 
        Tsukushi Kamiya, Leonardo Ona, Bregje Wertheim and Sander van Doorn
        Coevolutionary feedback elevates constitutive immune defence: a protein network model
 
 Written by:
        Tsukushi Kamiya, Leonardo Ona & Sander van Doorn
        Groningen Institute for Evolutionary Life Sciences
        University of Groningen
        P.O. Box 11103, 9700 CC Groningen
        the Netherlands
 
 Program version
        22/03/2016	: version published online with manuscript
 
 =============================================================================================================*/


#ifndef protein_h
#define protein_h

#include <bitset>
#include <ostream>
#include "parameters.h"

class Protein {
    public:
        Protein();                                              //default constructor
        Protein(const std::string[]);                           //initialization constructor
        Protein(Protein const * const);                         //constructor implementing clonal reproduction
		Protein(Protein const * const, Protein const * const);  //recombination constructor
		double operator*(const Protein&) const;                 //matching operator (for internals)
		double operator&(const Protein&) const;                 //specialist matching operator
        friend std::ostream &operator<<(std::ostream&, const Protein&);
																		
		void mutate();
		void mutateInput();
		void mutateOutput();
		void mutateNeutral();
		std::bitset<DOMAINSIZE> getDomain(const int k) const { return domains[k]; }
    private:
        std::bitset<DOMAINSIZE> domains[NDOMAINS];
													
};

#endif
