# Supplementary material for: Coevolutionary feedback elevates constitutive immune defence: a protein network model
Source: BMC Evol Biol. 2016 May 5;16:92. doi: 10.1186/s12862-016-0667-3 (PMC4858902; doi:10.1186/s12862-016-0667-3)
Supplement: Additional file 2 — C++ source code of the simulation programme. (ZIP 25.9 kb) [file 12862_2016_667_MOESM2_ESM.zip › C++ programme/random.h]

/*=============================================================================================================
                                                    random.h
 ===============================================================================================================
 
 Header file for outine functions for the generation of pseudo-random numbers
 
 C++-code accompanying:
 
        Tsukushi Kamiya, Leonardo Ona, Bregje Wertheim and Sander van Doorn
        Coevolutionary feedback elevates constitutive immune defence: a protein network model
 
 Written by:
        Tsukushi Kamiya, Leonardo Ona & Sander van Doorn
        Groningen Institute for Evolutionary Life Sciences
        University of Groningen
        P.O. Box 11103, 9700 CC Groningen
        the Netherlands
 
 Program version
        22/03/2016	: version published online with manuscript
 
 =============================================================================================================*/

#ifndef random_h
#define random_h

#include <random>
#include <vector>
#include "utils.h"

namespace rnd
{
    class discrete_distribution {
    public:
        discrete_distribution(const int&);
        double& operator[](const int &i) { is_accumulated = false; return pdf[i]; }
        double operator()(const int &i) const { return pdf[i]; }
        int sample();
        std::vector<int> sample(int);
        int size() const { return n;}
    private:
        void accumulate();
        const int n;
        bool is_accumulated;
        std::vector<double> pdf, cdf;
    };
    
    void set_seed();
	void set_seed(const unsigned int&);
    int integer(const int&);
	bool bernoulli(const double& = 0.5);
	int binomial(const int&, const double& = 0.5);
	int poisson(const double& = 1.0);
	double uniform();
    double normal(const double& = 0.0, const double& = 1.0);
    double exponential(const double& = 1.0);
	int approxGamma(const double &paraFitSum, const double &k, const int &NGRID);
    
    extern std::mt19937 rng;
}

#endif //#ifndef random_h
