# Supplementary material for: Coevolutionary feedback elevates constitutive immune defence: a protein network model
Source: BMC Evol Biol. 2016 May 5;16:92. doi: 10.1186/s12862-016-0667-3 (PMC4858902; doi:10.1186/s12862-016-0667-3)
Supplement: Additional file 2 — C++ source code of the simulation programme. (ZIP 25.9 kb) [file 12862_2016_667_MOESM2_ESM.zip › C++ programme/read me.txt]

The C++ programme was written in MS Visual Studio 2013 by Tsukushi Kamiya, Leonardo Ona and Sander van Doorn.

The programme was last complied using GCC 5.2.0 on 24th March 2016.

The text file parfile.txt must be loaded to run the simulations. 
