# Supplementary material for: Coevolutionary feedback elevates constitutive immune defence: a protein network model
Source: BMC Evol Biol. 2016 May 5;16:92. doi: 10.1186/s12862-016-0667-3 (PMC4858902; doi:10.1186/s12862-016-0667-3)
Supplement: Additional file 2 — C++ source code of the simulation programme. (ZIP 25.9 kb) [file 12862_2016_667_MOESM2_ESM.zip › C++ programme/utils.h]

/*=============================================================================================================
                                                    utils.cpp
 ===============================================================================================================
 
 Miscellaneous utility routines
 
 C++-code accompanying:
 
        Tsukushi Kamiya, Leonardo Ona, Bregje Wertheim and Sander van Doorn
        Coevolutionary feedback elevates constitutive immune defence: a protein network model
 
 Written by:
        Tsukushi Kamiya, Leonardo Ona & Sander van Doorn
        Groningen Institute for Evolutionary Life Sciences
        University of Groningen
        P.O. Box 11103, 9700 CC Groningen
        the Netherlands
 
 Program version
        22/03/2016	: version published online with manuscript
 
 =============================================================================================================*/


#ifndef utils_h
#define utils_h

#include <iostream>
#include <sstream>
#include <string>
#include <cstdlib>
#include <string>

extern const double	PI2;
extern const double	PI;
extern const double SQRT2;
extern bool echo_stdclog;

void echo(const std::string&, const bool& = echo_stdclog);
void error(const std::string&, const std::string& = "");
void warning(const std::string&, const std::string& = "");

void dot();
void mark_time(const bool& = false);
void wait_for_return();

void clip_range(double&, const double&, const double&);
void clip_low(double&, const double&);
void clip_high(double&, const double&);
template <class T> inline double sqr(const T &x) { return x * x; };

#if defined(__GNUC__) || (defined(__MWERKS__) && (__MWERKS__ >= 0x3000)) || (defined(__ICC) && (__ICC >= 600)) || (defined(__DMC__) && (__DMC__ >= 0x810))
# define CURRENT_FUNCTION __PRETTY_FUNCTION__
#elif defined(__FUNCSIG__)
# define CURRENT_FUNCTION __FUNCSIG__
#elif (defined(__INTEL_COMPILER) && (__INTEL_COMPILER >= 600)) || (defined(__IBMCPP__) && (__IBMCPP__ >= 500)) || (defined(_MSC_VER) && (_MSC_VER >= 1020))
# define CURRENT_FUNCTION __FUNCTION__
#elif defined(__BORLANDC__) && (__BORLANDC__ >= 0x550)
# define CURRENT_FUNCTION __FUNC__
#elif defined(__STDC_VERSION__) && (__STDC_VERSION__ >= 199901)
# define CURRENT_FUNCTION __func__
#else
# define CURRENT_FUNCTION "(unknown)"
#endif

#define verify(condition) \
if (! (condition)) \
{ \
	std::ostringstream oss; \
	oss << "Assertion " << #condition << " failed on line " << __LINE__ << " in file " << __FILE__; \
	error(CURRENT_FUNCTION, oss.str());\
}

#endif 
